# Supplementary material for: Heart-Type Fatty Acid Binding Protein Binds Long-Chain Acylcarnitines and Protects against Lipotoxicity
Source: Int J Mol Sci. 2023 Mar 14;24(6):5528. doi: 10.3390/ijms24065528 (PMC10058761; doi:10.3390/ijms24065528)
Supplement: Supplementary file 1 [file ijms-24-05528-s001.zip]

Archive with 1 entries (1 files):
- ijms-2266999-supplementary.pdf
